# Supplementary material for: Regulatory Role of GgaR (YegW) for Glycogen Accumulation in Escherichia coli K-12
Source: Microorganisms. 2024 Jan 5;12(1):115. doi: 10.3390/microorganisms12010115 (PMC10819704; doi:10.3390/microorganisms12010115)
Supplement: Supplementary file 1 [file microorganisms-12-00115-s001.zip]

Archive with 1 entries (1 files):
- microorganisms-2780719-supplementary.pdf
